# Supplementary material for: ADAMTS13 in Bothrops lanceolatus snakebite envenoming: Crude venom-induced reduction of in vitro enzymatic activity and clinical correlation in snakebite patients
Source: PLoS Negl Trop Dis. 2025 Oct 29;19(10):e0013678. doi: 10.1371/journal.pntd.0013678 (PMC12591401; doi:10.1371/journal.pntd.0013678)
Supplement: S1 Data — (XLS) [file pntd.0013678.s002.xls]

## Sheet: Supporting Information file 2
Age	Old_YesNo	Sexe	Entre_urgences	Date_sortie	Retour_domicile	Duree_hospit	Stayup_48hr	service_hospit	Tt_ambulatoire	ATCD_morsure	immunodepression	FDRCV	ATCD_coagulopathie	Agriculteurs_espaces_verts	randonnee	APPEL_SAMU	PEC_SMUR_VL	PEC_SMUR_Hélico	Date_morsure	Heure_morsure	Time_clock	Heure_admission	Delai_AV	Animal_vu	Lieu_morsure	Siege_morsure	Saign_local	Douleur	Segments_Mb	Gravite_1234	FC	Temperature	PAsyst	TA	SaO2	ECG	Dose_FAV_toaal	FAV_OUI_NON	Heure_FAV	Dose_supplem	Antibiotherapie	antibioprophylaxie	antibio_utilise	CPK_highest	plaquettes_lowest	low_platelet	TP_lowest	TCA_highest	Fibrinogene
51	0		2019-02-08	2019-10-08	0	8	1	orthopédie	0	0	0	0	0	0	0	0	0	0	7/31/2019			1899-12-31 06:55:00		0	FORT DE FRANCE	MS	0	1	1	3	90	36.5	145	145/86	97	0	2	1	1899-12-31 17:02:00	0	1	0	Gentamycine / Claforan / Flagyl	198	235		65	1.07	7.58
74	1		2019-07-08	2019-08-08	0	2	0	Urgences	0	0	0	1	0	0	0	0	0	0	2019-05-08	1899-12-31 19:24:00	3	1899-12-31 18:24:00		0	LE LAMENTIN	MI	0	1	1	2	103	38.6	143	143/70	95	0	1	1	1899-12-31 19:24:00	0	1	0	Doxycycline / Flagyl		172	0	80	1.07
56	0		10/15/2019	10/15/2019	1	1	0	Urgences	1	0	0	0	0	0	0	0	0	0	10/14/2020	1899-12-31 23:00:00	4	1899-12-31 08:56:00	1899-12-31 01:00:00	0	SAINT ESPRIT	MI	0	1	1	2	67	36.9	185	185/86	96	0	1	1	1899-12-31 09:38:00	0	0	0	0	166	271	0	119	1.02	3.55
79	1		10/23/2019	10/31/2020	0	6	1	USC	0	0	0	1	0	0	0	0	0	0	10/23/2019			1899-12-31 10:00:00		1	MORNE VERT	MI	0	1	2	3	82	36.8	122	122/57	96	1	2	1	1899-12-31 11:02:00	1	1	0	claforan / flagyl	113	191	0	76	0.82	4.22
47	0		2019-12-12	2019-12-12	1	1	0	Urgences	1	0	0	0	0	1	0	0	0	0	2019-12-12	1899-12-31 15:00:00	2	1899-12-31 15:36:00	1899-12-31 01:00:00	1	GROS MORNE	MS	1	1	1	2	45	36.7	133	133/88	99	0	1	1	1899-12-31 16:00:00	0	0	0	0	774	233	0	100	1.04
28	0		12/26/2019	12/26/2019	1	1	0	Urgences	1	0	0	0	0	0	0	1	1	0	12/25/2019	1899-12-31 12:00:00	2	1899-12-31 02:17:00	1899-12-31 01:00:00	0	FORT DE France	MI	0	1	1	2	75	36.4	130	130/64	98	0	1	1	1899-12-31 02:42:00	0	0	0	0		247	0	96	1.04
19	0		6/25/2020	6/26/2020	0	2	0	Urgences	0	0	0	0	0	0	0	0	0	0	6/25/2020			1899-12-31 22:24:00		0	marin	MI	0	1	1	2	62	37.1	115	116/74.	100	1	1	1	1899-12-31 23:22:00	0	1	0	augmentin	201	218	0	97	1.08	1.97
52	0		2020-10-07	2020-10-07	1	1	0	Urgences	1	0	0	0	0	0	1	1	1	1	2020-09-07	1899-12-31 21:00:00	4	1899-12-31 01:56:00	1899-12-31 01:00:00	0	ILET OSCAR	MI	0	1	1	2	86	36.8	128	128/77	95	0	1	1	1899-12-31 02:58:00	0	0	0	0		221	0	99	0.92	2.67
61	0		7/23/2020	7/23/2020	1	1	0	Urgences	1	0	0	1	0	0	0	1	1	0	7/22/2020	1899-12-31 21:00:00	4	1899-12-31 06:50:00	1899-12-31 02:00:00	0	VAUCLIN	MI	0	1	1	2	70	36.8	156	156/74	96	0	1	1	1899-12-31 09:45:00	0	0	0	0		235	0	86	0.95
36	0		7/25/2020	7/26/2020	0	2	0	Urgences	0	0	0	0	0	0	0	0	0	0	7/25/2020	1899-12-31 10:28:00	1	1899-12-31 15:30:00	1899-12-31 05:32:00	1	SAINT JOSEPH	MS	0	1	0	2	127	37	154	154/89	99	0	1	1	1899-12-31 16:00:00	0	0	0	0	372	292	0	106	0.97
45	0		7/31/2020	7/31/2020	1	1	0	Urgences	1	0	0	1	0	0	0	0	0	0	7/31/2020	1899-12-31 16:00:00	3	1899-12-31 18:20:00		0	TROIS ILETS	MI	0	0	1	2	125	37	129	129/76		1	0	0		0	0	0	0		261	0	97	0.93
57	0		2020-04-08	2020-05-08	0	2	0	Urgences	0	0	0	1	0	0	0	0	0	0	2020-04-08	1899-12-31 19:18:00	3	1899-12-31 21:00:00	1899-12-31 02:43:00	1	SCHOELCHER	MI	0	0	1	2	69	36.7	168	168/94	99	0	1	1	1899-12-31 22:01:00	0	1	0	augmentin		227	0	97	0.72	2.91
65	1		2020-02-10	2020-02-10	1	1	0	Urgences	1	0	0	0	0	1	0	0	0	0	2020-02-10	1899-12-31 12:45:00	2	1899-12-31 13:34:59	1899-12-31 00:50:00	1	FRANCOIS	MS	0	1	1	2	62	36.6	220	220/101	94	1	1	1	1899-12-31 13:34:59	0	0	0	0	435	130	1	95	1.01
29	0		2021-01-01	2021-01-01	1	1	0	urgences	1	0	0	0	0	0	0	1	0	0	2021-01-01	1899-12-31 00:15:00	4	1899-12-31 07:00:00	1899-12-31 06:45:00	0	FORT DE FRANCE	MI	0	1	1	2	74	37.2	136	138/84	97	1	1	1	1899-12-31 07:00:00	0	0	0	0	200	231	0	118	0.89
23	0		2021-02-01	2021-03-01	0	2	0	Urgences	0	0	0	0	0	0	0	1	0	0	2021-02-01	1899-12-31 16:30:00	3	1899-12-31 23:37:00	1899-12-31 05:15:00	0	SAINTE LUCE	MI	0	1	1	2	100	37.3	144	144/76	97	0	1	1	1899-12-31 05:50:00	0	0	0	0	312	504	0	111	0.95
42	0		2021-10-01	2021-11-01	0	2	0	USC	0	0	0	1	0	0	0	0	0	0	2021-09-01	1899-12-31 22:22:00	4	1899-12-31 05:38:00	1899-12-31 02:00:00	0	MARIN	MI	0	1	2	3	104	37	181	181/89	96	1	2	1	1899-12-31 07:00:00	1	0	0	0	216	333	0	96	0.82	2.95
66	1		2021-12-02	2021-12-02	1	1	0	Urgences	1	0	1	0	0	1	0	0	0	0	2021-11-02	1899-12-31 16:00:00	3	1899-12-31 08:43:00		1	SAINT JOSEPH	MS	0	1	1	4	63	36.7	178	178/93	99	1	1	1	1899-12-31 09:20:00	0	0	0	0	155	177	0	105	0.96
49	0		3/15/2021	3/16/2021	0	2	0	USC	0	0	0	1	0	0	0	0	0	0	3/15/2021	1899-12-31 23:30:00	4	1899-12-31 00:40:00	1899-12-31 02:00:00	0	FRANCOIS	MI	0	1	1	2	66	36.9	141	141/92		0	1	1	1899-12-31 00:48:00	0	0	0	0	104	240	0	99	0.94	3.36
58	0		3/23/2021	3/25/2021	0	3	1	reanimation	0	1	0	1	0	1	0	0	0	0	3/22/2021	1899-12-31 23:30:00	4	1899-12-31 14:10:00	1899-12-31 02:00:00	1	NC	MI	0	1	2	4	110	34.5	116	116/78	100	1	3	1	1899-12-31 15:06:00	0	1	0	tazocilline/gentamycine	297	126	1	43	1.11	2.89
77	1		2021-01-05	2021-11-05	0	10	1	medecine interne	0	0	0	0	0	0	0	0	0	0	2021-01-05	1899-12-31 09:00:00	1	1899-12-31 10:17:00	1899-12-31 01:50:00	1	FRANCOIS	MI	0	1	2	3	65	36.5	148	148/82	100	1	2	1	1899-12-31 10:50:00	1	1	0	rocephine/flagyl/gentamycine	621	171	0	87	0.94	4.15
61	0		2021-11-05	2021-11-05	1	1	0	urgences	1	0	0	0	0	0	0	1	0	0	2021-07-05			1899-12-31 16:45:00	1899-12-31 17:30:00	1	SAINT JOSEPH	MI	0	1	2	2	92	36.8	143	143/89	97	1	1	1	1899-12-31 17:30:00	0	1	0	ciprofloxacine/flagyl	166	300	0	81	0.99
36	0		2021-09-06	2021-11-06	0	3	1	USC	0	0	0	0	0	1	0	0	0	0	2021-08-06	1899-12-31 12:00:00	2	1899-12-31 15:49:59	1899-12-31 08:15:00	1	RIVIERE SALEE	MS	1	1	2	3	53	37.1	145	145/99	98	1	2	1	1899-12-31 20:15:00	0	1	0	claforan/flagyl	97	237	0	96	1.12
33	0		6/29/2021	6/30/2021	0	2	0	dechocage	0	0	0	0	0	0	1	1	0	0	6/29/2021	1899-12-31 22:30:00	4	1899-12-31 23:00:00	1899-12-31 02:00:00	0	NC	MI	1	1	1	3	87	36.7	138	138/85	98	1	2	1	1899-12-31 00:42:00	1	0	0	0	106	306	0	84	1.07	3.51
31	0		7/22/2021	7/23/2021	0	2	0	USC	0	0	0	0	0	0	1	1	0	0	7/22/2021	1899-12-31 21:00:00	4	1899-12-31 22:00:00	1899-12-31 01:20:00	0	SCHOELCHER	MI	1	1	1	2	68	37.3	120	120/67	99	1	1	1	1899-12-31 22:20:00	0	0	0	0	851	356	0	91	0.82	3.28
38	0		2021-12-08	8/13/2021	0	2	0	dechocage	0	0	0	0	0	0	0	1	0	0	2021-12-08	1899-12-31 20:40:00	3	1899-12-31 20:56:00	1899-12-31 02:50:00	0	MARIN	MI	1	1	1	2	84	36.6	155	155/83	100	1	1	1	1899-12-31 23:30:00	0	0	0	0	302	157	1	86	1.07	2.47
73	1		2021-12-08	8/14/2021	0	3	1	usc	0	0	0	1	0	0	0	1	0	0	2021-12-08	1899-12-31 18:30:00	3	1899-12-31 20:26:00	1899-12-31 03:14:00	0	MARIGOT	MI	1	1	1	2	76	37.1	168	168/77	98	1	1	1	1899-12-31 21:44:00	0	0	0	0	74	159	1	74	1.15	3.22
60	0		8/21/2021	8/21/2021	1	1	0	dechocage	1	0	1	1	0	0	1	0	0	0	8/21/2021	1899-12-31 06:30:00	1	1899-12-31 07:45:00	1899-12-31 02:11:00	0	SAINT JOSEPH	MI	0	1	1	2	89	37.2	157	157/96	100	1	1	1	1899-12-31 08:41:00	0	0	0	0	336	193	0	107	0.96	3.02
35	0		8/27/2021	8/27/2021	1	1	0	dechocage	1	0	0	0	0	1	0	0	0	0	8/26/2021	1899-12-31 10:00:00	1	1899-12-31 11:28:00	1899-12-31 02:00:00	0	SAINTE MARIE	MI	0	1	2	3	117	37.2	120	120/67	100	1	1	1	1899-12-31 12:00:00	0	0	0	0	146	381	0	92	1.09	3.81
38	0		2021-04-09	2021-05-09	0	2	0	uhcd	0	0	0	0	0	0	0	1	0	0	2021-04-09	1899-12-31 19:00:00	3	1899-12-31 20:24:00	1899-12-31 01:52:00	0	FORT DE FRANCE	MI	1	1	1	2	87	36	134	134/87	100	1	2	1	1899-12-31 20:52:00	1	0	0	0	245	223	0	93	1.17	3.55
23	0		12/23/2021	12/23/2021	1	1	0	uhCD	1	0	0	0	0	1	0	1	0	0	12/23/2021	1899-12-31 11:00:00	2	1899-12-31 14:18:00	1899-12-31 04:00:00	0	FORT DE FRANCE	MI	1	1	1	2	81	36.9	105	105/61	98	1	1	1	1899-12-31 15:00:00	1	0	0	0	409	253	0	99	1.15	2.95
51	0		2022-03-01	2022-03-01	1	1	0	urgences	1	0	0	0	0	1	0	0	0	0	2022-02-01	1899-12-31 20:00:00	3	1899-12-31 14:15:00		0	SAINT JOSEPH	MS	0	1	1	2	52	36.5	138	138/82		1	1	1	1899-12-31 15:00:00	0	0	0	0	189	221	0	113	0.95	2.65
52	0		2022-07-01	2022-07-01	1	1	0	déchocage	1	0	0	1	0	0	0	0	0	0	2022-06-01	1899-12-31 23:45:00	4	1899-12-31 00:29:00	1899-12-31 03:10:00	0	DUCOS	MI	0	1	1	2	70	36.7	130	130/65	100	1	1	1	1899-12-31 02:00:00	0	0	0	0	91	367	0	122	0.97	3.25
38	0		2022-10-01	2022-10-01	1	1	0	urgences	1	0	0	0	0	0	0	0	0	0	2022-04-01	1899-12-31 20:00:00	4	1899-12-31 02:09:00	1899-12-31 03:10:00	0	SCHOELCHER	MI	1	1	1	2	69	36	139	139/88	99	1	1	1	1899-12-31 02:35:00	0	0	0	0	229	206	0	118	1.09	3.77
39	0		1/16/2022	1/18/2022	0	3	1	USC	0	0	0	0	0	0	0	1	0	0	1/16/2022	1899-12-31 18:20:00	3	1899-12-31 20:51:00	1899-12-31 03:24:00	1	LAMENTIN	MI	1	1	2	3	62	36.6	114	114/66	97	1	3	1	1899-12-31 21:44:00	1	1	0	augmentin/claforan/flagyl	347	275	0	106	0.74	4.29
62	0		1/26/2022	1/26/2022	1	1	0	urgences	1	0	0	1	0	1	0	1	0	0	1/26/2022	1899-12-31 09:30:00	1	1899-12-31 11:44:00	1899-12-31 02:21:00	0	CARBET	MS	0	1	1	2	71	36.6	195	195/93		1	1	1	1899-12-31 11:51:00	0	0	0	0	402	220	0	104	1.05	3.21
60	0		2/20/2022	2/20/2022	1	1	0	Urgences	1	0	0	0	0	1	0	1	0	0	2/20/2022	1899-12-31 09:30:00	1	1899-12-31 10:53:00	1899-12-31 02:30:00	0	BASSE POINTE	MI	0	1	1	2	73	36.7	118	118/76	100	1	1	1	1899-12-31 12:00:00	0	0	0	0	116	307	0	101	1	2.51
49	0		2/22/2022	2/23/2022	0	2	0	déchocage	0	0	0	1	0	1	0	0	0	0	2/17/2022			1899-12-31 20:42:00		0	RIVIERE SALEE	MI	0	1	1	2	97	36.8	208	208/115	100	1	1	1	1899-12-31 07:39:00	0	0	0	0	117	276	0	117	0.97
59	0		2/28/2022	2022-02-03	0	3	1	uhCD	0	0	0	0	0	1	0	0	0	0	2/22/2022	1899-12-31 17:00:00	3	1899-12-31 10:30:00		0	LORRAIN	MI	0	1	1	2	81	36.6	134	134/101	98	1	1	1	1899-12-31 12:16:00	0	1	0	augmentin/rocephine/flagyl	251	211	0	38	1.32	6.79
67	1		2022-02-04	2022-02-04	1	1	0	ugrences	1	0	0	1	0	0	0	1	0	0	3/30/2022	1899-12-31 17:00:00	3	1899-12-31 13:27:00		0	SCHOELCHER	MI	0	1	1	2	70	37	134	134/81	96	1	1	1	1899-12-31 14:19:00	0	0	0	0	858	179	0	84	1.26	7.03
41	0		4/13/2022	4/14/2022	0	2	0	dechocage	0	0	0	1	0	0	0	0	0	0	4/13/2022	1899-12-31 20:00:00	4	1899-12-31 21:26:00	1899-12-31 03:49:00	0	LE FRANCOIS	MI	1	1	1	2	55	36.1	134	134/92	98	1	1	1	1899-12-31	0	0	0	0	272	199	0	94	1.06	3.08
50	0		2022-12-05	5/14/2022	0	3	1	uhcd	0	0	0	1	0	1	1	1	1	0	2022-12-05	1899-12-31 09:00:00	1	1899-12-31 10:00:00	1899-12-31 02:13:00	1	SAINTE MARIE	MI	1	1	3	4	95	37	105	105/71	95	1	3	1	1899-12-31 11:13:00	1	1	0	claforan/flagyl	317	208	0	84	1.01	2.98
55	0		6/17/2022	6/17/2022	1	1	0	urgences	1	0	0	1	0	1	0	1	0	0	6/17/2022	1899-12-31 10:00:00	1	1899-12-31 11:10:00	1899-12-31 01:45:00	1	ROBERT	MI	1	1	1	2	120	37.1	139	139/83	98	1	1	1	1899-12-31 11:45:00	0	0	0	0	393	247	0	94	0.81	2.85
36	0		6/19/2022	6/19/2022	1	1	0	déchocage	1	0	0	0	0	0	0	0	0	0	6/18/2022	1899-12-31 22:00:00	4	1899-12-31 23:40:00	1899-12-31 02:49:00	0	SAINT ESPRIT	MI	1	1	1	2	70	36.6	125	125/85	100	1	1	1	1899-12-31 00:31:00	0	0	0	0	238	269	0	118	0.87	2.37
60	0		11/22/2022	11/22/2022	1	1	0	déchocage	1	0	0	0	0	0	1	0	0	0	11/22/2022	1899-12-31 03:00:00	5	1899-12-31 05:20:00	1899-12-31 06:00:00	0	ANSES D'ARLET	MI	0	1	1	2	69	37	138	138/84	99	1	1	1	1899-12-31 09:00:00	0	0	0	0	110	339	0	122	0.9	3.39
23	0		12/18/2022	12/19/2022	0	2	0	déchocage	0	0	0	0	0	0	0		0	0	12/18/2022	1899-12-31 23:00:00	4	1899-12-31 23:03:00	1899-12-31 01:45:00	0	FORT DE FRANCE	MI	1	1	1	2	88	36.2	139	139/103	98	1	1	1	1899-12-31	0	0	0	0	150	252	0	92	0.93	2.46
31	0		12/18/2022	12/19/2022	0	2	0	déchocage	0	0	0	0	0	0	0		0	0				1899-12-31 20:37:00		0	FORT DE FRANCE	MI	0	1	1	2	81	37.4	139	139/95	99	1	1	1	1899-12-31 22:14:00	0	0	0	0	148	230	0	111	0.91	3.1
[truncated: 33 more columns]
